# Supplementary material for: Post-Recovery Relapse of Children Treated with a Simplified, Combined Nutrition Treatment Protocol in Mali: A Prospective Cohort Study
Source: Nutrients. 2023 Jun 5;15(11):2636. doi: 10.3390/nu15112636 (PMC10255596; doi:10.3390/nu15112636)
Supplement: Supplementary file 1 [file nutrients-15-02636-s001.zip]

Archive with 1 entries (1 files):
- nutrients-2427749-supplementary.pdf
